# Supplementary material for: Simultaneous Inhibition of BCR-ABL1 Tyrosine Kinase and PAK1/2 Serine/Threonine Kinase Exerts Synergistic Effect against Chronic Myeloid Leukemia Cells
Source: Cancers (Basel). 2019 Oct 12;11(10):1544. doi: 10.3390/cancers11101544 (PMC6826736; doi:10.3390/cancers11101544)
Supplement: Supplementary file 1 [file cancers-11-01544-s001.zip]

Archive with 5 entries (3 files):
- cancers-574215-SI/
- cancers-574215-SI/cancers-574215 supplementary final/
- cancers-574215-SI/cancers-574215 supplementary final/cancers-574215 figure S1.pdf
- cancers-574215-SI/cancers-574215 supplementary final/cancers-574215 figure S2.pdf
- cancers-574215-SI/cancers-574215 supplementary final/cancers-574215 figure S3.pdf
